# Supplementary material for: Preparing controlled low strength materials with cement-treated construction waste clay improved by sodium hexametaphosphate
Source: PLoS One. 2025 Feb 6;20(2):e0314077. doi: 10.1371/journal.pone.0314077 (PMC11801566; doi:10.1371/journal.pone.0314077)
Supplement: S1 Data — (XLSX) [file pone.0314077.s001.xlsx]

## Sheet: Flowability test
Water content（%）	Cement（%）	SHMP（%）	PG（%）	Water glass（%）	Flowability	flowability after 30 min
1.4w=47%	15	0	0	0	91	/
				5	/	/
				10	/	/
				15	/	/
			10	0	/	/
				5	/	/
				10	/	/
				15	/	/
			20	0	/	/
				5	/	/
				10	/	/
				15	/	/
		1	0	0	167	/
				5	163	/
				10	134	/
				15	108	/
			10	0	177	/
				5	148	/
				10	126	/
				15	91	/
			20	0	150	/
				5	127	/
				10	105	/
				15	80	/
		2	0	0	250	135
				5	246	113
				10	204	85
				15	137	80
			10	0	264	208
				5	219	186
				10	165	108
				15	115	80
			20	0	226	175
				5	182	135
				10	154	80
				15	105	80
		3	0	0	253	/
				5	246	/
				10	210	/
				15	140	/
			10	0	265	/
				5	225	/
				10	160	/
				15	120	/
			20	0	245	/
				5	192	/
				10	148	/
				15	102	/

## Sheet: UCS test
Water content（%）	Cement（%）	SHMP（%）	PG（%）	Water glass（%）	1d	3d	7d	28d	60d
1.4w=47%	15	0	0	0	167.524	304.291	447.817	705.549	894.422
				5	214.271	481.01	601.262	1011	1194.57
				10	347.553	701.689	828.362	1245.8	1543.52
				15	510.342	912.661	1089.42	1432.75	2002.15
			10	0	125.649	538.625	649.82	1084.46	1223.29
				5	146.686	637.715	837.582	1208.26	1696.68
				10	249.487	814.521	1022.73	1634.17	2115.47
				15	385.742	784.139	1087.73	1857.65	2505.31
			20	0	98.7404	260.63	447.355	1496.38	1946.45
				5	132.532	370.002	579.325	1666.19	2281.6
				10	236.332	506.844	693.844	1833.22	2650.02
				15	363.031	621.075	811.16	2106.3	2616.27
		1	0	0	21.4745	50.7818	279.431	586.583	812.172
				5	83.1998	343.667	567.957	1004.63	1335.58
				10	148.548	486.681	792.884	1744.75	2191.11
				15	221.104	665.873	1071.75	2381.54	2999.58
			10	0	26.2342	40.2882	427.28	1192.47	1610.98
				5	73.7805	267.713	760.916	1502.67	1789.46
				10	137.417	431.939	1052.9	1863.44	2231.14
				15	191.659	672.169	1405.3	2124.64	2662.6
			20	0	23.3859	36.5155	252.023	1758.29	1944.65
				5	68.0464	230.698	630.944	2046.35	2318.39
				10	117.729	393.712	935.772	2431.64	2578.57
				15	188.661	621.637	1247.3	2793.95	2854.88
		2	0	0	155.431	394.387	594.691	1161.09	1452.95
				5	232.972	540.386	870.774	1628.44	1858.98
				10	276.421	619.226	1141.17	1987.44	2500.68
				15	326.903	727.798	1418.08	2333.75	2762.71
			10	0	87.8095	331.063	677.653	972.375	1250.44
				5	108.21	556.901	934.661	1329.17	1591.81
				10	143.988	769.261	1207.71	1682.17	1961.45
				15	190.91	1023.58	1489.7	2078.46	2316.4
			20	0	108.31	242.862	708.247	1127.11	1293.98
				5	142.089	474.613	920.569	1440.89	1549.28
				10	122.289	657.016	1177.66	1733.68	1919.25
				15	153.757	773.795	1308.85	2141.31	2269.89
		3	0	0	213.209	339.083	412.001	855.046	1053.39
				5	171.596	204.127	255.558	1080.01	1179.9
				10	158.2	183.427	228.724	998.072	1016.89
				15	93.1063	161.715	186.625	696.217	986.692
			10	0	313.261	451.615	534.827	828.962	884.016
				5	288.326	526.482	621.712	1044.49	1181.94
				10	203.964	574.341	813.796	1242.44	1215.32
				15	216.819	610.257	930.476	1163.31	1339.9
			20	0	171.284	313.773	507.856	882.792	929.676
				5	241.679	551.654	640.351	1017.07	1120.64
				10	227.113	579.987	743.264	1121.66	1248.11
				15	223.165	561.661	852.223	1209.99	1287.95

## Sheet: Hydraulic conductivity test
Water content（%）	Cement（%）	SHMP（%）	PG（%）	Water glass（%）	7d	28d
1.4w=47%	15	0	0	0	1.062e-07	7.45e-08
				5	4.99e-08	3.1e-08
				10	2.09e-08	1.82e-08
				15	1.24e-08	1.06e-08
			10	0	7.99e-08	5.22e-08
				5	2.75e-08	1.79e-08
				10	2.86e-08	1.23e-08
				15	1.42e-08	8.7e-09
			20	0	5.8e-08	4.47e-08
				5	2.45e-08	1.47e-08
				10	2.69e-08	6.5e-09
				15	1.57e-08	4.1e-09
		1	0	0	2.42e-08	1.75e-08
				5	1.41e-08	6.5e-09
				10	8.2e-09	3.6e-09
				15	5.6e-09	2.8e-09
			10	0	1.83e-08	9.6e-09
				5	1.29e-08	4.9e-09
				10	9.6e-09	4.6e-09
				15	3.7e-09	3.2e-09
			20	0	2.03e-08	6.8e-09
				5	1.08e-08	3.1e-09
				10	4.1e-09	2.7e-09
				15	3.9e-09	1.7e-09
		2	0	0	1.91e-08	1.07e-08
				5	7.6e-09	4.3e-09
				10	4.2e-09	2.8e-09
				15	3.6e-09	3e-09
			10	0	1.62e-08	1.26e-08
				5	8.1e-09	6.8e-09
				10	7.2e-09	4.3e-09
				15	5.1e-09	3.1e-09
			20	0	1.73e-08	1.07e-08
				5	1.06e-08	6e-09
				10	8e-09	5.7e-09
				15	5.7e-09	4.5e-09
		3	0	0	2.02e-08	1.69e-08
				5	4.47e-08	1.28e-08
				10	5.57e-08	3.3e-08
				15	5.8e-08	3.51e-08
			10	0	2.45e-08	1.85e-08
				5	1.87e-08	1.01e-08
				10	1.57e-08	1.02e-08
				15	1.27e-08	1.03e-08
			20	0	2.43e-08	2.09e-08
				5	1.7e-08	1.22e-08
				10	1.5e-08	1.16e-08
				15	1.3e-08	1.09e-08
